# Supplementary material for: Distinct functional determinants of influenza hemagglutinin-mediated membrane fusion
Source: eLife. 2015 Nov 27;4:e11009. doi: 10.7554/eLife.11009 (PMC4755761; doi:10.7554/eLife.11009)
Supplement: Source code 1. — The code consists of the main code text and four functions written in MATLAB (version R2015a). The main code script is titled s_arrest_hemifusion_simulation_eLife2015resubmission.m, and the functions are generate_patch.m, s_randomdist.m, isaN2tuplet6AllGeos.m, and findFlippedNeighbors.m. The simulation process is outlined within the main code text and in the Computer Simulation subsection of the Materials and methods. The code was adapted from Ivanovic et al (2013) to include a possibility of Nh=6 and the unproductive HA population, and to measure hemifusion delay from the start of the simulation rather than from the arrest intermediate. DOI: http://dx.doi.org/10.7554/eLife.11009.025 [file elife-11009-code1.zip › 11009_Source_Code_1/findFlippedNeighbors.m]

function [ffn] = findFlippedNeighbors(p,n,k)
%goes through the neighbors of the nth element (the one that just flipped)
%and returns the ones that have flipped before it into ffn (find flipped neighbors) 

ffn=[];
idx=p.neighbors{n};

for ii = 1:length(idx)
    if (p.flipped(idx(ii))<p.flipped(k)) && (p.inactive(idx(ii))==0) && (p.unproductive(idx(ii))==0)
       ffn=[ffn;idx(ii)];
    end
end
end
