# Supplementary material for: Distinct functional determinants of influenza hemagglutinin-mediated membrane fusion
Source: eLife. 2015 Nov 27;4:e11009. doi: 10.7554/eLife.11009 (PMC4755761; doi:10.7554/eLife.11009)
Supplement: Source code 1. — The code consists of the main code text and four functions written in MATLAB (version R2015a). The main code script is titled s_arrest_hemifusion_simulation_eLife2015resubmission.m, and the functions are generate_patch.m, s_randomdist.m, isaN2tuplet6AllGeos.m, and findFlippedNeighbors.m. The simulation process is outlined within the main code text and in the Computer Simulation subsection of the Materials and methods. The code was adapted from Ivanovic et al (2013) to include a possibility of Nh=6 and the unproductive HA population, and to measure hemifusion delay from the start of the simulation rather than from the arrest intermediate. DOI: http://dx.doi.org/10.7554/eLife.11009.025 [file elife-11009-code1.zip › 11009_Source_Code_1/s_arrest_hemifusion_simulation_eLife2015resubmission.m]

%%% Adapted from Ivanovic et al. "Influenza-virus membrane fusion: cooperative fold-back of stochastically induced hemaggutinin intermediates"
%%% Revised for "Distinct functional determinants of influenza hemagglutinin-mediated membrane fusion" to include Nh=6 and
%%% the unproductive-HA population. Also, here, hemifusion time is measured from
%%% the start instead of from the arrest intermediate.
%%%
%%% Main Code Text for MATLAB version R2012a
%%%
%%% 1)  first get lag times for all trimers in a pre-defined 'patch' of size N sampled randomly from an exponentially decaying function
%%%
%%%     HAprefusion -> HAextended (lag times for this process will be described by an exponentially decaying function; 
%%%                                pre-define rate, k (k_sim in the paper), and initially get lag times for ALL trimers in a patch 
%%%                                (as if this was an entire reaction (all HAs are allowed to extend and hemifusion does not end the process)
%%% 2)  sort particles by their lag times
%%% 3)  find arrest and hemifusion times
%%%         arrest time: the time at which the N1th active HA flipped
%%%         (arrest was not studied in the current paper except to generate plots and results shown in Figure 2B and the model figures (first event delay: arrest time when N1=1 and inactive=unproductive=0);
%%%         hemifusion time: the time at which that HA flipped, which completed the first set of N2 active 'neighbors'                   
%%%         note that in Ivanovic et al., 2013, hemifusion time:(hemifusion time-arrest time)
%%% 4)  repeat 1 to 3 for Nvirions (number of virions analyzed in a single experiment) 
%%%     and collect arrest and hemifusion times in 2 vectors: arrest and hemi

Nvirions = input('How many virions would you like to analyze in this experiment : ');
N = input('Approximately how many HA trimers are in the contact patch (enter 50,100,250 for n-actual = 55,121,295, respectively) : '); %note actual number (Nactual) is bigger than yout input estimate; 
N1 = input('How many extended HA trimers lead to arrest : '); % N1 represents the number of HA trimers that need to extend and insert for arrest to take place;
N2 = input('How many extended HA neighbors lead to hemifusion (enter number between 2 and 6) : '); % 2<=N2<=6; N2 represents the number of neighboring HA trimers that need to extend and insert for hemifusion to take place
sf = input('What is the fraction of inactive HAs (enter number between 0 and 1): ');
np = input('What is the fraction unproductive HAs (enter number between 0 and 1): ');

Vplot = input('Would you like the code to plot final states for each analyzed virion [y/N] :', 's');
if(isempty(Vplot) || upper(Vplot)=='N')
    YesPlot=0;
else
    YesPlot=1;
end
  
k = 0.02;
%k = 0.035;
%k = 0.0025;
Ndeadvirions=0;

tic
[p,Nactual,a] = generate_patch(N);   % circular patch of N elements arranged in a hexagonal lattice

for ii = 1:Nvirions
    NotDeadFlag=0;
    fl = 0; nins = 0;
    if YesPlot
        figure; plot(p.xy (:,1),p.xy(:,2),'mx', 'MarkerSize',20); axis image; set(gcf,'Color',[1 1 1]); hold on;
    end
    p.flipped = s_randomdist(k, Nactual);  % samples randomly from an exponentially decaying funcion with rate k; gets lag times for particles in order from 1st to Nactual-th
    
    [y,idx] = sortrows([p.id p.xy p.flipped],4); % sorts data according to lag times 
    p.id = y(:,1); p.xy = y(:,2:3); p.flipped = y(:,4);
    p.neighbors = p.neighbors(idx);   % Re-sort cell array.
    for kk = 1:length(p.neighbors)
        for jj = 1:length(p.neighbors{kk})
            newidx = find(p.neighbors{kk}(jj) == idx);
            p.neighbors{kk}(jj) = newidx;  
        end
    end
    
    p.inactive = zeros(Nactual,1);
    p.unproductive = zeros(Nactual,1);
        
    if sf~=0 && np==0
        r=randperm(Nactual);
        for jj = 1:ceil((sf * (Nactual)))
            p.inactive(r(jj))=1; 
        end
    elseif sf==0 && np~=0
        r=randperm(Nactual);
        for jj = 1:ceil((np * (Nactual)))
            p.unproductive(r(jj))=1; 
        end
    elseif sf~=0 && np~=0
        r=randperm(Nactual);
        ia = ceil(sf * (Nactual));
        rm = ceil(np * ((Nactual)-ia));
        for jj = 1:ia
            p.inactive(r(jj))=1; 
        end
        for jj=(ia+1):(ia+rm)
            p.unproductive(r(jj))=1;
        end
    end
                
    for jj = 1: Nactual
         if p.inactive(jj) == 1
            if YesPlot
                plot(p.xy(jj,1),p.xy(jj,2),'kx', 'MarkerSize',20); hold on;
                plot(p.xy(jj,1),p.xy(jj,2),'ks', 'MarkerFaceColor', 'k', 'MarkerSize',7); hold on;
            end
         end
         if p.unproductive(jj) == 1
            if YesPlot
                plot(p.xy(jj,1),p.xy(jj,2),'ks', 'MarkerFaceColor', 'c', 'MarkerSize',7); hold on;
            end
         end
    end
    
    for jj = 1: Nactual
        if p.inactive(jj) == 0 && p.unproductive(jj) == 0
            fl=fl+1;
        end
          
        if fl==N1;
            tN1 = p.flipped(jj);
            break
        end
    end       
     
    for n = 1:Nactual   % go through all HAs and mark active and unproductive events until hemifusion; starting with N2th active HA, check for neighborhoods
        if p.inactive(n)==0 && p.unproductive(n)==0
            nins=nins+1;
            if YesPlot
                plot(p.xy(n,1), p.xy(n,2), 'mo', 'MarkerSize',20); hold on;
                if nins<N1
                    plot(p.xy(n,1), p.xy(n,2), 'mo', 'MarkerSize',10); hold on;
                elseif nins==N1
                    plot(p.xy(n,1), p.xy(n,2), 'mo', 'MarkerEdgeColor', 'm', 'MarkerFaceColor', 'm','MarkerSize',10); hold on;
                end
            end
            
            if nins>=N2 
                if isaN2tuplet6AllGeos(p, n, N2, a)
                    NotDeadFlag=1;
                    tN2=p.flipped(n);
                    if YesPlot
                        plot(p.xy(n,1), p.xy(n,2),'mo', 'MarkerFaceColor','m', 'MarkerSize',20);
                    end
                    break;
                end
            end
        elseif YesPlot && p.unproductive(n) == 1
            plot(p.xy(n,1), p.xy(n,2), 'k*', 'MarkerSize',20); hold on;
            plot(p.xy(n,1), p.xy(n,2),'ks', 'MarkerFaceColor', 'c', 'MarkerSize',7); hold on;
        end   
    end
    
    allarrest(ii) = tN1;
    if NotDeadFlag==0
        Ndeadvirions=Ndeadvirions+1;
        allhemi(ii) = NaN;
    else
%         dt = tN2-tN1; % in Ivanovic et al., 2013 study, hemifusion time was defined as the lag time between arrest and hemifusion
 %       allhemi(ii) = dt;
        allhemi(ii) = tN2;
    end    
end
toc

arrest1=allarrest(allhemi>allarrest); %analyze those virions that stop moving before hemifusing
arrest2=allarrest(isnan(allhemi)); %analyze those virions that arrest but that do not hemifuse
arrest=[arrest1,arrest2];
hemi=allhemi(allhemi>0); %include only hemifusion competent virions
% hemi=allhemi(allhemi>allarrest); %includes hemifusion competent virions that arrest before hemifusing

   
